# Supplementary material for: Long Noncoding RNA, MicroRNA, Zn Transporter Zip14 (Slc39a14) and Inflammation in Mice
Source: Nutrients. 2022 Dec 1;14(23):5114. doi: 10.3390/nu14235114 (PMC9740689; doi:10.3390/nu14235114)
Supplement: Supplementary file 1 [file nutrients-14-05114-s001.zip]

Archive with 1 entries (1 files):
- nutrients-2020051-supplementary.pdf
